# Supplementary material for: Metaviromics of Namib Desert Salt Pans: A Novel Lineage of Haloarchaeal Salterproviruses and a Rich Source of ssDNA Viruses
Source: Viruses. 2016 Jan 8;8(1):14. doi: 10.3390/v8010014 (PMC4728574; doi:10.3390/v8010014)
Supplement: Supplementary file 1 [file viruses-08-00014-s001.zip]

Archive with 3 entries (2 files):
- viruses-105643-supplementary/
- viruses-105643-supplementary/Table S1.xlsx
- viruses-105643-supplementary/viruses-105643-S2.pdf
