# Supplementary material for: Metaviromics of Namib Desert Salt Pans: A Novel Lineage of Haloarchaeal Salterproviruses and a Rich Source of ssDNA Viruses
Source: Viruses. 2016 Jan 8;8(1):14. doi: 10.3390/v8010014 (PMC4728574; doi:10.3390/v8010014)
Supplement: Supplementary file 1 [file viruses-08-00014-s001.zip › viruses-105643-supplementary/Table S1.xlsx]

## Sheet: Gobabeb Saline networks
Supplementary Table 1a: Network analysis annotation results for the Gobabeb Saline metavirome.
Contig	length (bp)	coverage	most relevant blastx (e valua < 0.001)	MetaVir taxonomy	MetaVir best hit
network 1
contig_60	1452	1204	-	environmental sample	-
contig_371	724	1129	-	environmental sample	-
contig_514	842	774	-	environmental sample	-
contig_1124	465	256	-	environmental sample	no predicted genes
contig_680	359	331	-	environmental sample	-
average	768.4	738.8
network 2
contig_5187	1543	5193	-	environmental sample	-
contig_5195	2905	4037	hypothetical protein (Thermus aquaticus)	Inoviridae > Inovirus	assembly protein
contig_5192	1352	2234	hypothetical protein (Thermus aquaticus)	environmental sample	Zot (PF05707)
contig_5235	1327	850	-	environmental sample	-
contig_5236	1212	1735	-	environmental sample	-
contig_5186	1351	3043	-	environmental sample	-
average	1615	2848.67
network 3
contig_5408	798	3373	-	environmental sample	-
contig_5526	559	59	replication-associated protein (pepper yellow leaf curl Indonesia virus)	Geminiviridae > Begomovirus	replication-associated protein
contig_5205	492	20648	-	environmental sample	-
contig_5438	1361	108	capsid protein (Nepavirus)	ssDNA viruses > Circovirus-like genome	hypothetical protein
contig_5324	1269	118	replication-associated protein [Dragonfly larvae associated circular virus-10]	ssDNA viruses > circular virus	replication-associated protein
contig_5724	1610	97	capsid protein (Nepavirus)	ssDNA viruses > Nepavirus	capsid protein
average	1014.83	4067.17
network 4
contig_101	2055	1247	-	environmental sample	-
contig_18	5145	951	-	environmental sample	-
contig_1269	414	284	-	environmental sample	-
contig_588	360	175	-	environmental sample	-
contig_143	993	571	-	environmental sample	-
average	1793.4	645.6
network 5
contig_9	885	77280	hypothetical protein (uncultured marine virus)	environmental sample	-
contig_11	718	63629	- (RNA helicase domain)	environmental sample	-
contig_1396	797	19376	hypothetical protein (uncultured marine virus)	environmental sample	-
contig_70	664	11582	-	environmental sample	-
contig_168	643	57718	hypothetical protein (uncultured marine virus)	environmental sample	-
contig_3475	637	16808	hypothetical protein (uncultured marine virus)	environmental sample	-
contig_1610	795	9918	hypothetical protein (uncultured marine virus)	environmental sample	-
contig_1712	624	24343	hypothetical protein (uncultured marine virus)	environmental sample	-
contig_1443	459	1331	-	environmental sample	-
contig_2285	396	1467	-	environmental sample	-
contig_2879	555	4865	-	environmental sample	-
contig_1628	348	8735	-	environmental sample	-
average	626.75	24754.3
network 6
contig_17	5279	1083	hypothetical protein (Phytophtora infestans)	environmental sample	-
contig_405	688	251	hypothetical protein (Ectocarpus siliculosus)	environmental sample	-
contig_245	1462	333	predicted protein (Thalassiosira pseudo…)	environmental sample	-
contig_252	914	204	unknown protein (Ectocarpus siliculosus)	environmental sample	-
contig_478	1177	281	-	environmental sample	-
average	1904	430.4
network 7
contig_5274	2443	1070	-	environmental sample	-
contig_5275	770	373	-	environmental sample	-
contig_5263	827	237	-	environmental sample	-
contig_5273	1027	641	-	environmental sample	-
contig_5262	928	512	-	environmental sample	-
contig_5305	376	536	-	environmental sample	-
average	1061.83	561.5
network 8
contig_26	1149	90340	hypothetical protein (Circoviridae)	environmental sample	Gemini_coat (PF00844)
contig_861	619	6357	-	environmental sample	no predicted genes
contig_1025	536	6546	-	environmental sample	-
contig_188	766	10698	-	environmental sample	no predicted genes
contig_12347	753	15726	-	environmental sample	-
contig_56	685	4065	-	environmental sample	-
contig_1079	666	3283	-	environmental sample	-
contig_430	782	14368	-	environmental sample	no predicted genes
contig_2086	576	58	hypothetical protein (Circoviridae)	environmental sample	-
contig_65	569	3727	-	environmental sample	-
contig_71	1979	43816	rep protein (circular virus 14)	Geminiviridae > Egragovirus	replication-associated protein
contig_939	787	11098	-	environmental sample	no predicted genes
contig_51	760	10792	-	environmental sample	no predicted genes
contig_48	777	20221	-	environmental sample	-
contig_1213	614	9043	-	environmental sample	no predicted genes
average	801.2	16675.9
network 9
contig_4	1378	159565	-	environmental sample	-
contig_1495	688	30516	-	environmental sample	-
contig_2186	644	12191	protein D (phiX174)	not in MetaVir	not in MetaVir
contig_1430	701	11194	-	environmental sample	-
contig_1383	389	12424	-	environmental sample	-
contig_3405	602	19432	-	environmental sample	no predicted genes
average	733.667	40887
network 10
contig_5190	4441	4599	VP1 (Parabacteroides merdae)	ssDNA viruses	major capsid protein
contig_5250	3219	73	VP1 (Parabacteroides merdae)	Gokushovirinae	major capsid protein
contig_6070	479	32	hypothetical protein (Elizabethkingia anophelia) (phage replication protein domain)	Gokushovirinae > Chlamydiamicrovirus	replication initiation protein
average	2713	1568
network 11
contig_62	1546	1660	hypothetical protein [Sulfurihydrogenibium azorense]	environmental sample	- (PF08238.7 SEL1)
contig_190	907	580	hypothetical protein, partial [Ruminobacter sp. RM87]	environmental sample	- (PF08238.7 Sel1)
contig_926	468	415	Sel1 domain protein repeat-containing protein [Calditerrivibrio nitroreducens]	environmental sample	- (PF08238.7 Sel1)
average	973.667	885
network 12
contig_77	688	1733	hypothetical protein (Staphylococcus aureus)	environmental sample	-
contig_95	619	726	hypothetical protein (Staphylococcus aureus)	environmental sample	-
contig_105	898	1557	hypothetical protein (Staphylococcus aureus)	environmental sample	no predicted genes
contig_104	411	730	hypothetical protein (Staphylococcus aureus)	environmental sample	-
contig_75	690	898	hypothetical protein (Staphylococcus aureus)	environmental sample	no predicted genes
average	661.2	1128.8
network 13
contig_5209	8661	1600	XerD (Thermoplasmateles)	Myoviridae > Hpunalikevirus	phage integrase
contig_4171	1663	91	thioredoxin (phage IME13)	Myoviridae > T4likevirus	hypothetical protein
contig_2024	7876	1002	phage primase (Thermoplasmateles)	unclassified phages	DNA primase/helicase
average	6066.67	897.667
network 14
contig_1440	451	4477	-	environmental sample	-
contig_61	303	4263	-	environmental sample	-
contig_2145	356	3548		environmental sample	-
average	370	4096
network 15
contig_5183	3956	17074	-	environmental sample	Rep_trans (PF02486)
contig_6515	552	1749	-	environmental sample	no predicted genes
contig_5140	637	1037	-	environmental sample	-
average	1715	6620
network 16
contig_63	1139	9629	hypothetical protein (uncultured marine virus)	environmental sample	-
contig_197	630	314	-	environmental sample	-
average	884.5	4971.5
network 17
contig_5189	1515	73466	- (satellite tobacco necrosis virus domain)	environmental sample	Gemini_coat (PF00844)
contig_6193	374	61	-	environmental sample	-
average	944.5	36763.5
network 18
contig_5196	403	72629	-	environmental sample	no predicted genes
contig_5756	477	217	-	environmental sample	-
average	440	36423
network 19
contig_5194	926	28306	-	environmental sample	-
contig_5208	484	4421	-	environmental sample	-
average	705	16363.5
network 20
contig_99	764	3887	-	environmental sample	-
contig_142	689	3493	-	environmental sample	-
contig_152	594	949	-	environmental sample	-
average	682.333	2776.33
network 21
contig_40	948	8056	-	environmental sample	-
contig_561	581	1655	-	environmental sample	-
average	764.5	4855.5
network 22
contig_5212	3945	1011	- (autolysin domain)	environmental sample	-
contig_5360	343	101	- (methanol dehydrogenase domain)	environmental sample	-
contig_5567	549	454	-	environmental sample	-
average	1612.33	522
network 23
contig_13	774	10800	-	environmental sample	-
contig_113	574	6675	-	environmental sample	-
average	674	8737.5
network 24
contig_49	2416	1909	hypothetical protein (Pseudomonas aeruginosa)	environmental sample	-
contig_130	1658	1133	mediator complex (Penicillium roquefortensis)	environmental sample	-
contig_100	1348	339	hypothetical protein (Penicillium digitatum)	environmental sample	-
contig_345	1787	587	-	environmental sample	-
average	1802.25	992

## Sheet: Swakopmund Saline networks
Supplementary Table 1b: Network analysis annotation results for the Swakopmund Saline metavirome.
Contig	length (bp)	coverage	most relevant blastx (e value < 0.001)	MetaVir taxonomy	MetaVir best hit
network 1
contig_3028	529	445272	-	environmental samples	no predicted genes
contig_609	600	20940	-	environmental samples	-
contig_9	581	13596	-	environmental samples	no predicted genes
contig_2090	869	43160	-	environmental samples	-
contig_90	1550	3673	replication protein (McMurdo Ice Shelf pond-associated circular DNA virus 1)	ssDNA viruses	replication-associated protein
contig_23	948	24261	-	environmental samples	-
contig_459	778	36960	-	environmental samples	-
contig_2164	545	9634	-	environmental samples	no predicted genes
contig_2916	455	156853	-	environmental samples	no predicted genes
contig_2451	632	11300	-	environmental samples	no predicted genes
contig_31	703	47812	-	environmental samples	-
contig_2574	777	44196	-	environmental samples	-
contig_583	462	13627	-	environmental samples	no predicted genes
contig_541	419	37232	-	environmental samples	no predicted genes
contig_687	552	5984	-	environmental samples	-
contig_3068	599	3602	-	environmental samples	-
contig_1280	764	12369	-	environmental samples	no predicted genes
contig_3116	716	42063	-	environmental samples	no predicted genes
contig_210	552	11207	-	environmental samples	-
contig_713	653	18667	-	environmental samples	no predicted genes
contig_17	1039	50252	-	environmental samples	-
contig_109	540	12940	-	environmental samples	no predicted genes
contig_1047	622	47130	-	environmental samples	no predicted genes
contig_996	524	91236	-	environmental samples	-
contig_1084	704	79920	-	environmental samples	no predicted genes
contig_706	574	9859	-	environmental samples	no predicted genes
contig_1803	545	39138	-	environmental samples	no predicted genes
average	675.259	49366
network 2
contig_83	1346	2707	major capsid protein (uncultured marine virus, gokushovirus)	Gokushovirinae	major capsid protein
contig_94	669	1240	major capsid protein (uncultured marine virus)	Gokushovirinae	Phage_F (PF02305)
contig_136	926	1084	major capsid protein (uncultured marine virus)	Gokushovirinae	Phage_F (PF02305)
contig_64	1433	2553	replication initiator protein (uncultured Microviridae)	Gokushovirinae	replication initiator protein
contig_203	427	647	-	environmental samples	-
contig_204	714	1291	minor capsid protein (uncultured Microviridae)	environmental samples	-
contig_95	1540	370	-	Gokushovirinae	major capsid protein
contig_161	1070	1970	replication initiator protein (uncultured gokushovirinae)	Gokushovirinae	replication initiator protein
contig_162	1202	980	replication initiator protein (uncultured gokushovirinae)	Gokushovirinae	replication initiator protein
contig_444	476	647	major capsid protein (uncultured marine virus)	Gokushovirinae	Phage_F (PF02305)
contig_392	618	1106	portal protein (marine gokushovirus)	Gokushovirinae	portal protein
average	947.364	1326.82
network 3
contig_120	1553	2708	-	environmental samples	-
contig_254	703	894	-	environmental samples	-
contig_527	682	383	-	environmental samples	-
contig_115	635	2121	-	environmental samples	-
contig_88	1486	1625	-	environmental samples	-
contig_195	1301	537	-	environmental samples	-
contig_55	1117	2651	-	environmental samples	-
contig_39	2305	1352	-	environmental samples	Rep_trans (PF02486)
contig_196	1444	1992	-	environmental samples	-
contig_212	894	1332	-	environmental samples	-
contig_45	1314	612	-	environmental samples	-
contig_141	995	2205	-	environmental samples	-
average	1202.42	1534.33
network 4
contig_8	2115	20653	rep protein (Circoviridae)	ssDNA virus	rep protein
contig_6	1272	9118	hypothetical protein (Circovirus-like genome RW-B)	ssDNA virus	Gemini_coat (PF00844)
contig_93	736	3909	rep protein (Circovirus-like genome RW-A)	environmental samples	-
contig_2476	557	578	-	environmental samples	-
contig_96	864	4020	rep protein (Circoviridae)	environmental samples	-
contig_1468	413	962	repA domain protein (Vibrio parahaemolyticus)	environmental samples	-
contig_82	1293	6856	rep protein (Circovirus-like genome RW-A)	ssDNA virus	rep protein
contig_112	765	8377	rep protein (Circovirus-like genome RW-A)	ssDNA virus	rep protein
contig_7	1412	11751	rep protein (alphasatellite)	environmental samples	-
contig_14	1411	5423	rep protein (alphasatellite)	environmental samples	-
contig_972	578	901	-	environmental samples	-
average	1037.82	6595.27
network 5
contig_36	1802	7461	-	environmental samples	-
contig_72	780	4806	-	environmental samples	-
contig_37	2037	3660	rep protein (Bacillus)	environmental samples	-
contig_47	1843	3079	-	environmental samples	-
contig_34	2335	7443	-	environmental samples	-
contig_2068	908	80	-	environmental samples	-
contig_264	1413	4077	-	environmental samples	-
contig_168	951	2876	-	environmental samples	-
contig_35	1208	4036	-	environmental samples	-
contig_2792	446	311	-	environmental samples	-
average	1372.3	3782.9
network 6
contig_533	424	2449	major capsid protein (Bdellovibrio phage phiMH2K)	Gokushovirinae > Bdellomicrovirus	major capsid protein
contig_107	430	1611	DNA binding protein (Bdellovibrio phage phiMH2K)	environmental samples	-
contig_899	518	792	-	environmental samples	-
contig_888	442	1704	major capsid protein (uncultured gokushovirinae)	Gokushovirinae > Bdellomicrovirus	major capsid protein
contig_588	623	1243	rep protein + major capsid protein (Bdellovibrio phage phiMH2K)	Gokushovirinae > Bdellomicrovirus	replication initiation protein
contig_474	556	854	rep protein + major capsid protein (Bdellovibrio phage phiMH2K)	Gokushovirinae > Bdellomicrovirus	replication initiation protein
contig_285	770	2042	replication initiator protein (Bdellovibrio phage phiMH2K)	Gokushovirinae > Bdellomicrovirus	replication initiation protein
contig_278	332	1198	major capsid protein (uncultured marine Microviridae)	Gokushovirinae > Chlamydiamicrovirus	major capsid protein
contig_339	499	765	replication initiator protein (Bdellovibrio phage phiMH2K)	environmental samples	-
contig_101	392	435	rep protein + DNA binding protein (Bdellovibrio phage phiMH2K)	environmental samples	-
contig_457	529	1081	minor capsid protein (Bdellovibrio phage phiMH2K)	Gokushovirinae > Bdellomicrovirus	minor capsid protein
contig_452	323	832	minor capsid protein (Bdellovibrio phage phiMH2K)	environmental samples	-
contig_848	628	1383	major capsid protein (uncultured gokushovirinae)	Gokushovirinae > Bdellomicrovirus	major capsid protein
average	497.385	1260.69
network 7
contig_236	550	1640	-	environmental samples	-
contig_159	3190	1172	hypothetical protein (Pleurocapsa sp.)	Siphoviridae	VirE
contig_898	3560	74	-	environmental samples	-
contig_310	5777	86	hypothetical protein + integrase (Staniera cyanosphaera)	Podoviridae	integrase
contig_268	683	734	- (SNARE domain)	environmental samples	-
average	2752	741.2
network 8
contig_148	1193	7756	rep protein (Circovirus-like genome Brazil hs1)	ssDNA viruses	rep protein
contig_693	1388	1310	rep protein (Circovirus-like genome RW-A)	ssDNA viruses	rep protein
contig_77	1183	1006	hypothetical protein (Circoviridae 3)	environmental samples	-
contig_87	632	568	-	environmental samples	-
average	1099	2660
network 9
contig_347	1667	1055	replication-associated protein (McMurdo Ice Shelf pond-associated circular DNA virus 1)	ssDNA viruses	replication-associated protein
contig_265	803	239	- (YkyB-like protein)	environmental samples	-
contig_312	1403	142	hypothetical protein (uncultured marine virus)	ssDNA viruses	replication-associated protein
contig_704	418	606	-	environmental samples	-
contig_269	411	277	-	environmental samples	-
contig_266	407	150	-	environmental samples	-
average	851.5	411.5
network 10
contig_1529	417	1178	rep protein (Circovirus-like genome RW-A)	ssDNA viruses	rep protein
contig_405	855	831	rep protein (Circoviridae)	ssDNA viruses	rep protein
contig_2362	1178	968	replication-associated protein (Circoviridae)	ssDNA viruses	rep protein
average	816.667	992.333
network 11
contig_52	2865	5901	rep protein (Circovirus-like genome RW-A)	ssDNA viruses	rep protein
contig_108	1029	663	-	environmental samples	-
contig_124	939	5151	-	environmental samples	-
average	1611	3905
network 12
contig_30	720	4081	-	environmental samples	-
contig_372	446	718	hypothetical protein (Geobacillus sp.)	environmental samples	-
contig_74	2172	2591	hypothetical protein (Geobacillus sp.)	environmental samples	-
average	1112.67	2463.33
network 13
contig_12	1372	1599	rep protein (Halobacteriaceae)	environmental samples	-
contig_51	1436	331	-	environmental samples	-
contig_58	1676	935	-	environmental samples	-
contig_59	1980	917	-	environmental samples	-
average	1616	945.5
network 14
contig_728	640	1645	-	environmental samples	-
contig_440	642	566	-	environmental samples	-
contig_1642	689	304	-	environmental samples	-
average	657	838.333
network 15
contig_288	761	2242	viral capsid (Circoviridae)	environmental samples	tobacco necrosis virus coat protein (PF03898)
contig_145	704	627	-	environmental samples	-
contig_135	590	753	-	environmental samples	-
average	685	1207.33
network 16
contig_1343	851	1480	-	environmental samples	-
contig_1359	672	852	-	environmental samples	-
contig_2530	888	350	-	environmental samples	-
contig_1873	562	567	-
average	743.25	812.25
network 17
contig_566	594	1287	-	environmental samples	no predicted genes
contig_567	594	960	-	environmental samples	no predicted genes
average	594	1123.5
network 18
contig_1689	705	2230	-	environmental samples	-
contig_2837	355	1046	-	environmental samples	-
average	530	1638
network 19
contig_232	1507	1118	-	environmental samples	-
contig_147	1090	81	-	environmental samples	-
average	1298.5	599.5
network 20
contig_84	1620	9613	-	environmental samples	-
contig_46	2350	8035	hypothetical protein (Thermus aquaticus) (Zot domain)	Inoviridae	assembly protein
contig_104	1052	5197	-	environmental samples	-
contig_103	975	2822	-	environmental samples	-
average	1499.25	6416.75
network 21
contig_260	1391	1578	-	environmental samples	-
contig_478	361	1001	-	environmental samples	-
contig_479	426	955	capsid protein (sewage-associated circovirus 14)	environmental samples	-
average	726	1178
network 22
contig_85	1145	6853	replication protein (McMurdo Ice Shelf pond-associated circular DNA virus 5)	ssDNA viruses	replication-associated protein
contig_10	681	3265	replication-associated protein (McMurdo Ice Shelf pond-associated circular DNA virus 5)	ssDNA viruses	replication-associated protein
contig_326	1673	276	hypothetical protein (uncultured marine virus)	ssDNA viruses	replication-associated protein
contig_11	843	5198	replication protein (McMurdo Ice Shelf pond-associated circular DNA virus 5)	ssDNA viruses > Circovirus	replication protein
average	1085.5	3898
network 23
contig_16	1328	79472	-	environmental samples	-
contig_38	718	20187	-	environmental samples	-
average	1023	49829.5
network 24
contig_70	1410	9622	hypothetical protein (uncultured marine virus) (Geminivirus replication domain)	ssDNA viruses	replication-associated protein
contig_190	634	5431	orf98 (Phytophtora sojae)	environmental samples	-
average	1022	7526.5
network 25
contig_577	1157	17505	viral capsid (Circoviridae)	environmental samples	Gemini_coat (PF00844)
contig_1016	466	3293	-	environmental samples	-
average	811.5	10399
network 26
contig_3	1415	1782	-	environmental samples	-
contig_2	555	634	-	environmental samples	-
average	985	1208
network 27
contig_24	3340	5295	-	environmental samples	-
contig_13	1443	4603	-	environmental samples	-
average	2391.5	4949
network 28
contig_97	3702	3670	hypothetical protein (Geitlernema sp.)	environmental samples	-
contig_144	1158	1979	-	environmental samples	-
average	2430	2824.5
network 29
contig_75	1133	2157	-	environmental samples	-
contig_261	607	746	-	environmental samples	-
contig_490	959	1438	-	environmental samples	-
average	899.667	1447
